# Supplementary material for: Invasive Alien Species of European Union Concern: A Systematic Review of High-Priority Pathogens in 22 Species in a One Health Framework
Source: Animals (Basel). 2026 Apr 23;16(9):1303. doi: 10.3390/ani16091303 (PMC13163108; doi:10.3390/ani16091303)
Supplement: Supplementary file 1 [file animals-16-01303-s001.zip]

Archive with 6 entries (6 files):
- Supplementary Materials.pdf
- Table S1 2000-2026.xlsx
- Table S2 2014-2026.xlsx
- Table S3.xlsx
- Table S4.xlsx
- Table S5.xlsx
