# Supplementary material for: Invasive Alien Species of European Union Concern: A Systematic Review of High-Priority Pathogens in 22 Species in a One Health Framework
Source: Animals (Basel). 2026 Apr 23;16(9):1303. doi: 10.3390/ani16091303 (PMC13163108; doi:10.3390/ani16091303)
Supplement: Supplementary file 1 [file animals-16-01303-s001.zip › Table S1 2000-2026.xlsx]

## Sheet: Foglio1
Country	Number of IAS	P_norm	Number of KeyIAS	H_norm	Lo_row	Lo_norm	S_norm	P_star	Lp_epi_norm	HPI-IAS 2000-2026	Rank	Quartile HPI-IAS	Percentile	Country	HPI-IAS 2000-2026 final	Rank
Austria	11	0.55	6	0.666667	0	0	0.321711	0.176941	0	0.219749	Low	q1	0.189079	Cyprus	0.0277778	Very Low
Belgium	20	1	9	1	2	0.181818	0.558438	0.558438	0.166667	0.495562	High	q2	0.229887	Malta	0.034115	Very Low
Bulgaria	5	0.25	4	0.444444	0	0	0.467021	0.116755	0	0.146138	Very Low	q3	0.333087	Latvia	0.145363	Very Low
Croatia	10	0.5	6	0.666667	0	0	0.49215	0.246075	0	0.240489	Moderate	q4	0.506028	Bulgaria	0.146138	Very Low
Cyprus	4	0.2	1	0.111111	0	0	0	0	0	0.0277778	Very Low			Romania	0.162245	Very Low
Czechia	9	0.45	6	0.666667	5	0.454545	0.818104	0.368147	0.5625	0.508645	Very High			Luxemburg	0.187916	Very Low
Denmark	17	0.85	8	0.888889	2	0.181818	0.50167	0.42642	0.208333	0.438595	High			Estonia	0.193732	Low
Estonia	3	0.15	3	0.333333	3	0.272727	0.0837747	0.0125662	0.208333	0.193732	Low			Portugal	0.199765	Low
Finland	4	0.2	3	0.333333	5	0.454545	0.251077	0.0502154	0.479167	0.309099	Moderate			Hungary	0.209932	Low
France	17	0.85	8	0.888889	5	0.454545	0.483772	0.411206	0.333333	0.519827	Very High			Austria	0.219749	Low
Germany	18	0.9	8	0.888889	7	0.636364	0.838049	0.754244	0.833333	0.784102	Very High			Greece	0.222819	Low
Greece	10	0.5	6	0.666667	0	0	0.374349	0.187175	0	0.222819	Low			Croatia	0.240489	Moderate
Hungary	9	0.45	5	0.555556	0	0	0.526242	0.236809	0	0.209932	Low			Slovenia	0.273811	Moderate
Ireland	11	0.55	7	0.777778	1	0.0909091	0.484226	0.266324	0.145833	0.328982	Moderate			Lithuania	0.280106	Moderate
Italy	15	0.75	8	0.888889	7	0.636364	0.724146	0.543109	0.854167	0.725969	Very High			Finland	0.309099	Moderate
Latvia	6	0.3	4	0.444444	1	0.0909091	0.0628116	0.0188435	0.0416667	0.145363	Very Low			Ireland	0.328982	Moderate
Lithuania	7	0.35	4	0.444444	3	0.272727	0.494757	0.173165	0.25	0.280106	Moderate			Slovakia	0.335824	High
Luxemburg	7	0.35	5	0.555556	0	0	0.466924	0.163423	0	0.187916	Very Low			Sweden	0.366554	High
Malta	1	0.05	1	0.111111	0	0	0.422485	0.0211242	0	0.034115	Very Low			Denmark	0.438595	High
Netherlands	20	1	9	1	3	0.272727	0.53014	0.53014	0.25	0.526087	Very High			Spain	0.484064	High
Poland	10	0.5	5	0.555556	11	1	1	0.5	1	0.738889	Very High			Belgium	0.495562	High
Portugal	11	0.55	6	0.666667	0	0	0.200596	0.110328	0	0.199765	Low			Czechia	0.508645	Very High
Romania	6	0.3	5	0.555556	0	0	0.259512	0.0778536	0	0.162245	Very Low			France	0.519827	Very High
Slovakia	8	0.4	5	0.555556	3	0.272727	0.492134	0.196854	0.333333	0.335824	High			Netherlands	0.526087	Very High
Slovenia	11	0.55	5	0.555556	1	0.0909091	0.518126	0.284969	0.125	0.273811	Moderate			Italy	0.725969	Very High
Spain	16	0.8	7	0.777778	2	0.181818	0.621206	0.496965	0.416667	0.484064	High			Poland	0.738889	Very High
Sweden	18	0.9	8	0.888889	1	0.0909091	0.39006	0.351054	0.0833333	0.366554	High			Germany	0.784102	Very High
