# Supplementary material for: Invasive Alien Species of European Union Concern: A Systematic Review of High-Priority Pathogens in 22 Species in a One Health Framework
Source: Animals (Basel). 2026 Apr 23;16(9):1303. doi: 10.3390/ani16091303 (PMC13163108; doi:10.3390/ani16091303)
Supplement: Supplementary file 1 [file animals-16-01303-s001.zip › Table S2 2014-2026.xlsx]

## Sheet: Foglio1
Country	Number of IAS	P_norm	Number of KeyIAS	H_norm	Lo_row	Lo_norm	S_norm	P_star	Lp_epi_norm	HPI-IAS 2014-2016	Rank	Quartile HPI-IAS	Percentile	Country	HPI-IAS 2014-2026 final	Rank
Austria	11	0.55	6	0.666667	0	0	0.382642	0.210453	0	0.229803	Low	q1	0.188952	Cyprus	0.0277778	Very Low
Belgium	20	1	9	1	2	0.181818	0.476672	0.476672	0.166667	0.471032	High	q2	0.268412	Malta	0.0409329	Very Low
Bulgaria	5	0.25	4	0.444444	0	0	0.780604	0.195151	0	0.169656	Very Low	q3	0.36596	Latvia	0.150463	Very Low
Croatia	10	0.5	6	0.666667	0	0	0.822071	0.411035	0	0.289977	Moderate	q4	0.482506	Bulgaria	0.169656	Very Low
Cyprus	4	0.2	1	0.111111	0	0	0	0	0	0.0277778	Very Low			Romania	0.173775	Very Low
Czechia	9	0.45	6	0.666667	5	0.454545	0.818362	0.368263	0.5625	0.50868	Very High			Luxemburg	0.188752	Very Low
Denmark	17	0.85	8	0.888889	2	0.181818	0.425478	0.361656	0.208333	0.419166	High			Portugal	0.18975	Low
Estonia	3	0.15	3	0.333333	3	0.272727	0.165682	0.0248523	0.208333	0.197418	Low			Estonia	0.197418	Low
Finland	4	0.2	3	0.333333	5	0.454545	0.281971	0.0563942	0.479167	0.310952	Moderate			Austria	0.229803	Low
France	17	0.85	8	0.888889	5	0.454545	0.455432	0.387118	0.333333	0.5126	Very High			Greece	0.242419	Low
Germany	18	0.9	8	0.888889	7	0.636364	0.651547	0.586392	0.833333	0.733746	Very High			Hungary	0.254034	Low
Greece	10	0.5	6	0.666667	0	0	0.505016	0.252508	0	0.242419	Low			Croatia	0.289977	Moderate
Hungary	9	0.45	5	0.555556	0	0	0.852929	0.383818	0	0.254034	Low			Ireland	0.306058	Moderate
Ireland	11	0.55	7	0.777778	1	0.0909091	0.345292	0.189911	0.145833	0.306058	Moderate			Lithuania	0.310366	Moderate
Italy	15	0.75	8	0.888889	7	0.636364	0.797875	0.598406	0.854167	0.742559	Very High			Finland	0.310952	Moderate
Latvia	6	0.3	4	0.444444	1	0.0909091	0.119482	0.0358446	0.0416667	0.150463	Very Low			Slovenia	0.353321	Moderate
Lithuania	7	0.35	4	0.444444	3	0.272727	0.782943	0.27403	0.25	0.310366	Moderate			Sweden	0.374386	High
Luxemburg	7	0.35	5	0.555556	0	0	0.474888	0.166211	0	0.188752	Very Low			Slovakia	0.375925	High
Malta	1	0.05	1	0.111111	0	0	0.877006	0.0438503	0	0.0409329	Very Low			Spain	0.395289	High
Netherlands	20	1	9	1	3	0.272727	0.39443	0.39443	0.25	0.485374	Very High			Denmark	0.419166	High
Poland	10	0.5	5	0.555556	11	1	0.312601	0.156301	1	0.635779	Very High			Belgium	0.471032	High
Portugal	11	0.55	6	0.666667	0	0	0.139902	0.076946	0	0.18975	Low			Netherlands	0.485374	Very High
Romania	6	0.3	5	0.555556	0	0	0.38762	0.116286	0	0.173775	Very Low			Czechia	0.50868	Very High
Slovakia	8	0.4	5	0.555556	3	0.272727	0.826315	0.330526	0.333333	0.375925	High			France	0.5126	Very High
Slovenia	11	0.55	5	0.555556	1	0.0909091	1	0.55	0.125	0.353321	Moderate			Poland	0.635779	Very High
Spain	16	0.8	7	0.777778	2	0.181818	0.251309	0.201047	0.416667	0.395289	High			Germany	0.733746	Very High
Sweden	18	0.9	8	0.888889	1	0.0909091	0.41907	0.377163	0.0833333	0.374386	High			Italy	0.742559	Very High
