# Supplementary material for: Invasive Alien Species of European Union Concern: A Systematic Review of High-Priority Pathogens in 22 Species in a One Health Framework
Source: Animals (Basel). 2026 Apr 23;16(9):1303. doi: 10.3390/ani16091303 (PMC13163108; doi:10.3390/ani16091303)
Supplement: Supplementary file 1 [file animals-16-01303-s001.zip › Table S3.xlsx]

## Sheet: Foglio1
Country	Species	W_2000	W_2026	Gc,s 2000-2026		Country	Gc	S_norm		S_min	S_max
Austria	Myocastor coypus	15	81	1.63413		Austria	1.22555	0.321711		0	3.80946
Austria	Nyctereutes procyonoides	9	59	1.79176		Belgium	2.12735	0.558438
Austria	Ondatra zibethicus	120	177	0.385993		Bulgaria	1.7791	0.467021
Austria	Procyon lotor	32	67	0.723		Croatia	1.87483	0.49215
Austria	Tamias sibiricus	0	0	0		Cyprus	0	0
Austria	Trachemys scripta	7	133	2.8184		Czechia	3.11653	0.818104
Belgium	Callosciurus finlaysonii	0	0	0		Denmark	1.91109	0.50167
Belgium	Muntiacus reevesi	0	115	4.75359		Estonia	0.319136	0.0837747
Belgium	Myocastor coypus	19	170	2.14593		Finland	0.956468	0.251077
Belgium	Nyctereutes procyonoides	1	77	3.66356		France	1.84291	0.483772
Belgium	Ondatra zibethicus	192	340	0.569192		Germany	3.19251	0.838049
Belgium	Procyon lotor	13	164	2.46689		Greece	1.42607	0.374349
Belgium	Sciurus carolinensis	1	31	2.77259		Hungary	2.0047	0.526242
Belgium	Tamias sibiricus	6	32	1.5506		Ireland	1.84464	0.484226
Belgium	Trachemys scripta	84	288	1.22378		Italy	2.7586	0.724146
Bulgaria	Myocastor coypus	0	47	3.8712		Latvia	0.239278	0.0628116
Bulgaria	Nyctereutes procyonoides	0	1	0.693147		Lithuania	1.88476	0.494757
Bulgaria	Ondatra zibethicus	5	6	0.154151		Luxemburg	1.77873	0.466924
Bulgaria	Trachemys scripta	0	10	2.3979		Malta	1.60944	0.422485
Croatia	Callosciurus finlaysonii	0	0	0		Netherlands	2.01955	0.53014
Croatia	Myocastor coypus	0	24	3.21888		Poland	3.80946	1
Croatia	Nyctereutes procyonoides	0	1	0.693147		Portugal	0.764161	0.200596
Croatia	Ondatra zibethicus	0	31	3.46574		Romania	0.9886	0.259512
Croatia	Procyon lotor	0	0	0		Slovakia	1.87476	0.492134
Croatia	Trachemys scripta	0	47	3.8712		Slovenia	1.97378	0.518126
Cyprus	Trachemys scripta	0	0	0		Spain	2.36646	0.621206
Czechia	Muntiacus reevesi	0	1	0.693147		Sweden	1.48592	0.39006
Czechia	Myocastor coypus	0	204	5.32301
Czechia	Nyctereutes procyonoides	0	29	3.4012
Czechia	Ondatra zibethicus	2	31	2.36712
Czechia	Procyon lotor	0	18	2.94444
Czechia	Trachemys scripta	0	52	3.97029
Denmark	Callosciurus finlaysonii	0	0	0
Denmark	Muntiacus reevesi	0	3	1.38629
Denmark	Myocastor coypus	7	24	1.13943
Denmark	Nyctereutes procyonoides	8	313	3.55217
Denmark	Ondatra zibethicus	1	28	2.67415
Denmark	Procyon lotor	5	45	2.03688
Denmark	Tamias sibiricus	0	1	0.693147
Denmark	Trachemys scripta	0	44	3.80666
Estonia	Nyctereutes procyonoides	323	421	0.264262
Estonia	Ondatra zibethicus	201	201	0
Estonia	Trachemys scripta	0	1	0.693147
Finland	Nyctereutes procyonoides	232	1007	1.46468
Finland	Ondatra zibethicus	241	492	0.711571
Finland	Trachemys scripta	1	3	0.693147
France	Muntiacus reevesi	0	8	2.19722
France	Myocastor coypus	854	4397	1.6378
France	Nyctereutes procyonoides	16	155	2.21664
France	Ondatra zibethicus	1481	2793	0.634082
France	Procyon lotor	72	543	2.00849
France	Sciurus carolinensis	1	22	2.44235
France	Tamias sibiricus	6	50	1.98592
France	Trachemys scripta	332	1683	1.62078
Germany	Muntiacus reevesi	0	4	1.60944
Germany	Myocastor coypus	8	1271	4.95112
Germany	Nyctereutes procyonoides	2	601	5.30165
Germany	Ondatra zibethicus	87	1176	2.59339
Germany	Procyon lotor	14	414	3.32023
Germany	Sciurus carolinensis	0	4	1.60944
Germany	Tamias sibiricus	1	8	1.50408
Germany	Trachemys scripta	5	627	4.65078
Greece	Myocastor coypus	0	49	3.91202
Greece	Nyctereutes procyonoides	0	0	0
Greece	Ondatra zibethicus	0	1	0.693147
Greece	Procyon lotor	0	0	0
Greece	Tamias sibiricus	0	0	0
Greece	Trachemys scripta	0	51	3.95124
Hungary	Myocastor coypus	0	24	3.21888
Hungary	Nyctereutes procyonoides	0	1	0.693147
Hungary	Ondatra zibethicus	0	10	2.3979
Hungary	Procyon lotor	0	0	0
Hungary	Trachemys scripta	0	40	3.71357
Ireland	Muntiacus reevesi	0	6	1.94591
Ireland	Myocastor coypus	0	4	1.60944
Ireland	Ondatra zibethicus	1	4	0.916291
Ireland	Procyon lotor	0	4	1.60944
Ireland	Sciurus carolinensis	52	247	1.54314
Ireland	Tamias sibiricus	0	8	2.19722
Ireland	Trachemys scripta	0	21	3.09104
Italy	Callosciurus finlaysonii	0	16	2.83321
Italy	Myocastor coypus	4	587	4.76729
Italy	Nyctereutes procyonoides	0	0	0
Italy	Ondatra zibethicus	0	5	1.79176
Italy	Procyon lotor	0	2	1.09861
Italy	Sciurus carolinensis	0	91	4.52179
Italy	Tamias sibiricus	0	3	1.38629
Italy	Trachemys scripta	1	579	5.66988
Latvia	Myocastor coypus	0	0	0
Latvia	Nyctereutes procyonoides	11	24	0.733969
Latvia	Ondatra zibethicus	3	4	0.223144
Latvia	Trachemys scripta	0	0	0
Lithuania	Myocastor coypus	0	4	1.60944
Lithuania	Nyctereutes procyonoides	0	46	3.85015
Lithuania	Ondatra zibethicus	0	7	2.07944
Lithuania	Procyon lotor	0	0	0
Luxemburg	Myocastor coypus	0	16	2.83321
Luxemburg	Nyctereutes procyonoides	0	1	0.693147
Luxemburg	Ondatra zibethicus	8	28	1.17007
Luxemburg	Procyon lotor	7	27	1.25276
Luxemburg	Trachemys scripta	0	18	2.94444
Malta	Trachemys scripta	0	4	1.60944
Netherlands	Callosciurus finlaysonii	0	0	0
Netherlands	Muntiacus reevesi	1	27	2.63906
Netherlands	Myocastor coypus	8	217	3.18727
Netherlands	Nyctereutes procyonoides	2	108	3.59274
Netherlands	Ondatra zibethicus	415	444	0.067389
Netherlands	Procyon lotor	7	29	1.32176
Netherlands	Sciurus carolinensis	0	3	1.38629
Netherlands	Tamias sibiricus	0	21	3.09104
Netherlands	Trachemys scripta	19	359	2.89037
Poland	Myocastor coypus	3	45	2.44235
Poland	Nyctereutes procyonoides	11	2606	5.38105
Poland	Ondatra zibethicus	29	1698	4.0366
Poland	Procyon lotor	2	363	4.79854
Poland	Trachemys scripta	19	217	2.38876
Portugal	Myocastor coypus	0	0	0
Portugal	Nyctereutes procyonoides	0	0	0
Portugal	Ondatra zibethicus	0	0	0
Portugal	Procyon lotor	0	1	0.693147
Portugal	Sciurus carolinensis	0	0	0
Portugal	Trachemys scripta	1	97	3.89182
Romania	Myocastor coypus	4	7	0.470004
Romania	Nyctereutes procyonoides	20	35	0.538997
Romania	Ondatra zibethicus	26	59	0.798508
Romania	Procyon lotor	0	0	0
Romania	Trachemys scripta	0	22	3.13549
Slovakia	Myocastor coypus	0	31	3.46574
Slovakia	Nyctereutes procyonoides	0	1	0.693147
Slovakia	Ondatra zibethicus	0	7	2.07944
Slovakia	Procyon lotor	0	0	0
Slovakia	Trachemys scripta	0	22	3.13549
Slovenia	Myocastor coypus	0	23	3.17805
Slovenia	Nyctereutes procyonoides	0	0	0
Slovenia	Ondatra zibethicus	0	22	3.13549
Slovenia	Procyon lotor	0	0	0
Slovenia	Trachemys scripta	0	34	3.55535
Spain	Myocastor coypus	0	60	4.11087
Spain	Nyctereutes procyonoides	0	0	0
Spain	Ondatra zibethicus	0	9	2.30259
Spain	Procyon lotor	0	16	2.83321
Spain	Sciurus carolinensis	0	1	0.693147
Spain	Tamias sibiricus	0	0	0
Spain	Trachemys scripta	0	753	6.62539
Sweden	Muntiacus reevesi	0	0	0
Sweden	Myocastor coypus	2	7	0.980829
Sweden	Nyctereutes procyonoides	6	195	3.3322
Sweden	Ondatra zibethicus	26	122	1.51635
Sweden	Procyon lotor	1	2	0.405465
Sweden	Sciurus carolinensis	0	2	1.09861
Sweden	Tamias sibiricus	0	1	0.693147
Sweden	Trachemys scripta	1	94	3.86073
