# Supplementary material for: Invasive Alien Species of European Union Concern: A Systematic Review of High-Priority Pathogens in 22 Species in a One Health Framework
Source: Animals (Basel). 2026 Apr 23;16(9):1303. doi: 10.3390/ani16091303 (PMC13163108; doi:10.3390/ani16091303)
Supplement: Supplementary file 1 [file animals-16-01303-s001.zip › Table S4.xlsx]

## Sheet: Foglio1
Country	Species	W_2000	W_2014	W_2026	Gc,s 2014-2026		Country	Gc	S_norm		S_min	S_max
Austria	Myocastor coypus	15	16	81	1.57351		Austria	0.702205	0.382642		0	1.83515
Austria	Nyctereutes procyonoides	9	33	59	0.567984		Belgium	0.874764	0.476672
Austria	Ondatra zibethicus	120	140	177	0.233024		Bulgaria	1.43252	0.780604
Austria	Procyon lotor	32	62	67	0.076373		Croatia	1.50862	0.822071
Austria	Tamias sibiricus	0	0	0	0		Cyprus	0	0
Austria	Trachemys scripta	7	22	133	1.76235		Czechia	1.50182	0.818362
Belgium	Callosciurus finlaysonii	0	0	0	0		Denmark	0.780815	0.425478
Belgium	Muntiacus reevesi	0	12	115	2.18864		Estonia	0.304051	0.165682
Belgium	Myocastor coypus	19	52	170	1.17137		Finland	0.517459	0.281971
Belgium	Nyctereutes procyonoides	1	19	77	1.36098		France	0.835787	0.455432
Belgium	Ondatra zibethicus	192	294	340	0.144907		Germany	1.19569	0.651547
Belgium	Procyon lotor	13	112	164	0.378558		Greece	0.92678	0.505016
Belgium	Sciurus carolinensis	1	5	31	1.67398		Hungary	1.56525	0.852929
Belgium	Tamias sibiricus	6	16	32	0.663294		Ireland	0.633663	0.345292
Belgium	Trachemys scripta	84	215	288	0.291148		Italy	1.46422	0.797875
Bulgaria	Myocastor coypus	0	0	47	3.8712		Latvia	0.219268	0.119482
Bulgaria	Nyctereutes procyonoides	0	1	1	0		Lithuania	1.43682	0.782943
Bulgaria	Ondatra zibethicus	5	5	6	0.154151		Luxemburg	0.871491	0.474888
Bulgaria	Trachemys scripta	0	1	10	1.70475		Malta	1.60944	0.877006
Croatia	Callosciurus finlaysonii	0	0	0	0		Netherlands	0.723838	0.39443
Croatia	Myocastor coypus	0	2	24	2.12026		Poland	0.57367	0.312601
Croatia	Nyctereutes procyonoides	0	0	1	0.693147		Portugal	0.256741	0.139902
Croatia	Ondatra zibethicus	0	0	31	3.46574		Romania	0.711342	0.38762
Croatia	Procyon lotor	0	0	0	0		Slovakia	1.51641	0.826315
Croatia	Trachemys scripta	0	2	47	2.77259		Slovenia	1.83515	1
Cyprus	Trachemys scripta	0	0	0	0		Spain	0.46119	0.251309
Czechia	Muntiacus reevesi	0	0	1	0.693147		Sweden	0.769057	0.41907
Czechia	Myocastor coypus	0	7	204	3.24357
Czechia	Nyctereutes procyonoides	0	20	29	0.356675
Czechia	Ondatra zibethicus	2	5	31	1.67398
Czechia	Procyon lotor	0	11	18	0.459532
Czechia	Trachemys scripta	0	3	52	2.584
Denmark	Callosciurus finlaysonii	0	0	0	0
Denmark	Muntiacus reevesi	0	0	3	1.38629
Denmark	Myocastor coypus	7	19	24	0.223144
Denmark	Nyctereutes procyonoides	8	68	313	1.51529
Denmark	Ondatra zibethicus	1	20	28	0.322773
Denmark	Procyon lotor	5	41	45	0.0909718
Denmark	Tamias sibiricus	0	1	1	0
Denmark	Trachemys scripta	0	2	44	2.70805
Estonia	Nyctereutes procyonoides	323	338	421	0.219005
Estonia	Ondatra zibethicus	201	201	201	0
Estonia	Trachemys scripta	0	0	1	0.693147
Finland	Nyctereutes procyonoides	232	459	1007	0.784497
Finland	Ondatra zibethicus	241	304	492	0.480197
Finland	Trachemys scripta	1	2	3	0.287682
France	Muntiacus reevesi	0	0	8	2.19722
France	Myocastor coypus	854	2294	4397	0.650417
France	Nyctereutes procyonoides	16	113	155	0.313658
France	Ondatra zibethicus	1481	2013	2793	0.327351
France	Procyon lotor	72	382	543	0.350914
France	Sciurus carolinensis	1	2	22	2.03688
France	Tamias sibiricus	6	40	50	0.218254
France	Trachemys scripta	332	931	1683	0.591594
Germany	Muntiacus reevesi	0	1	4	0.916291
Germany	Myocastor coypus	8	187	1271	1.9119
Germany	Nyctereutes procyonoides	2	116	601	1.63808
Germany	Ondatra zibethicus	87	447	1176	0.965931
Germany	Procyon lotor	14	234	414	0.568693
Germany	Sciurus carolinensis	0	0	4	1.60944
Germany	Tamias sibiricus	1	4	8	0.587787
Germany	Trachemys scripta	5	159	627	1.36737
Greece	Myocastor coypus	0	3	49	2.52573
Greece	Nyctereutes procyonoides	0	0	0	0
Greece	Ondatra zibethicus	0	0	1	0.693147
Greece	Procyon lotor	0	0	0	0
Greece	Tamias sibiricus	0	0	0	0
Greece	Trachemys scripta	0	4	51	2.34181
Hungary	Myocastor coypus	0	0	24	3.21888
Hungary	Nyctereutes procyonoides	0	0	1	0.693147
Hungary	Ondatra zibethicus	0	2	10	1.29928
Hungary	Procyon lotor	0	0	0	0
Hungary	Trachemys scripta	0	2	40	2.61496
Ireland	Muntiacus reevesi	0	4	6	0.336472
Ireland	Myocastor coypus	0	1	4	0.916291
Ireland	Ondatra zibethicus	1	1	4	0.916291
Ireland	Procyon lotor	0	2	4	0.510826
Ireland	Sciurus carolinensis	52	201	247	0.205161
Ireland	Tamias sibiricus	0	6	8	0.251314
Ireland	Trachemys scripta	0	5	21	1.29928
Italy	Callosciurus finlaysonii	0	1	16	2.14007
Italy	Myocastor coypus	4	76	587	2.03292
Italy	Nyctereutes procyonoides	0	0	0	0
Italy	Ondatra zibethicus	0	1	5	1.09861
Italy	Procyon lotor	0	0	2	1.09861
Italy	Sciurus carolinensis	0	9	91	2.2192
Italy	Tamias sibiricus	0	1	3	0.693147
Italy	Trachemys scripta	1	50	579	2.4312
Latvia	Myocastor coypus	0	0	0	0
Latvia	Nyctereutes procyonoides	11	12	24	0.653926
Latvia	Ondatra zibethicus	3	3	4	0.223144
Latvia	Trachemys scripta	0	0	0	0
Lithuania	Myocastor coypus	0	0	4	1.60944
Lithuania	Nyctereutes procyonoides	0	5	46	2.05839
Lithuania	Ondatra zibethicus	0	0	7	2.07944
Lithuania	Procyon lotor	0	0	0	0
Luxemburg	Myocastor coypus	0	1	16	2.14007
Luxemburg	Nyctereutes procyonoides	0	1	1	0
Luxemburg	Ondatra zibethicus	8	20	28	0.322773
Luxemburg	Procyon lotor	7	19	27	0.336472
Luxemburg	Trachemys scripta	0	3	18	1.55814
Malta	Trachemys scripta	0	0	4	1.60944
Netherlands	Callosciurus finlaysonii	0	0	0	0
Netherlands	Muntiacus reevesi	1	5	27	1.54045
Netherlands	Myocastor coypus	8	52	217	1.4142
Netherlands	Nyctereutes procyonoides	2	13	108	2.05229
Netherlands	Ondatra zibethicus	415	423	444	0.0483408
Netherlands	Procyon lotor	7	21	29	0.310155
Netherlands	Sciurus carolinensis	0	3	3	0
Netherlands	Tamias sibiricus	0	9	21	0.788457
Netherlands	Trachemys scripta	19	250	359	0.360651
Poland	Myocastor coypus	3	6	45	1.88273
Poland	Nyctereutes procyonoides	11	2579	2606	0.0104107
Poland	Ondatra zibethicus	29	1671	1698	0.0160193
Poland	Procyon lotor	2	180	363	0.698657
Poland	Trachemys scripta	19	167	217	0.260531
Portugal	Myocastor coypus	0	0	0	0
Portugal	Nyctereutes procyonoides	0	0	0	0
Portugal	Ondatra zibethicus	0	0	0	0
Portugal	Procyon lotor	0	1	1	0
Portugal	Sciurus carolinensis	0	0	0	0
Portugal	Trachemys scripta	1	20	97	1.54045
Romania	Myocastor coypus	4	5	7	0.287682
Romania	Nyctereutes procyonoides	20	26	35	0.287682
Romania	Ondatra zibethicus	26	34	59	0.538997
Romania	Procyon lotor	0	0	0	0
Romania	Trachemys scripta	0	1	22	2.44235
Slovakia	Myocastor coypus	0	2	31	2.36712
Slovakia	Nyctereutes procyonoides	0	0	1	0.693147
Slovakia	Ondatra zibethicus	0	1	7	1.38629
Slovakia	Procyon lotor	0	0	0	0
Slovakia	Trachemys scripta	0	0	22	3.13549
Slovenia	Myocastor coypus	0	0	23	3.17805
Slovenia	Nyctereutes procyonoides	0	0	0	0
Slovenia	Ondatra zibethicus	0	0	22	3.13549
Slovenia	Procyon lotor	0	0	0	0
Slovenia	Trachemys scripta	0	1	34	2.8622
Spain	Myocastor coypus	0	17	60	1.2205
Spain	Nyctereutes procyonoides	0	0	0	0
Spain	Ondatra zibethicus	0	7	9	0.223144
Spain	Procyon lotor	0	12	16	0.268264
Spain	Sciurus carolinensis	0	0	1	0.693147
Spain	Tamias sibiricus	0	0	0	0
Spain	Trachemys scripta	0	330	753	0.823274
Sweden	Muntiacus reevesi	0	0	0	0
Sweden	Myocastor coypus	2	3	7	0.693147
Sweden	Nyctereutes procyonoides	6	96	195	0.703404
Sweden	Ondatra zibethicus	26	66	122	0.607492
Sweden	Procyon lotor	1	2	2	0
Sweden	Sciurus carolinensis	0	0	2	1.09861
Sweden	Tamias sibiricus	0	0	1	0.693147
Sweden	Trachemys scripta	1	8	94	2.35665
