# Supplementary material for: Invasive Alien Species of European Union Concern: A Systematic Review of High-Priority Pathogens in 22 Species in a One Health Framework
Source: Animals (Basel). 2026 Apr 23;16(9):1303. doi: 10.3390/ani16091303 (PMC13163108; doi:10.3390/ani16091303)
Supplement: Supplementary file 1 [file animals-16-01303-s001.zip › Table S5.xlsx]

## Sheet: Foglio1
Pathogen	IAS	A_host	B_trans	C_cycle	D OneHealth	ESp	Reference			Callosciurus finlaysonii	Muntiacus reevesi	Myocastor coypus	Nyctereutes procyonoides	Ondatra zibethicus	Procyon lotor	Sciurus carolinensis	Tamias sibiricus	Trachemys scripta	Lp_epi_raw	Lp_epi_norm		Lp_max
Borrelia garinii	Nyctereutes procyonoides	1	0	0	1	2	Comstedt et al. 2011		Austria										0	0		48
	Procyon lotor	1	0	0	1	2			Belgium					8					8	0.166667
Borrelia burgdorferi	Nyctereutes procyonoides	2	0	0	0	2	Mechai et al. 2025		Bulgaria										0	0
	Tamias sibiricus	2	0	0	0	2			Croatia										0	0
Borrelia valaisiana	Nyctereutes procyonoides	1	0	0	1	2	Margos et al. 2017		Cyprus										0	0
	Procyon lotor	1	0	0	1	2			Czechia			16		6			5		27	0.5625
Borrelia lusitaniae	Nyctereutes procyonoides	1	0	0	1	2	Cirkovic et al. 2024		Denmark				10						10	0.208333
	Sciurus carolinensis	1	0	0	1	2			Estonia				10						10	0.208333
Borrelia myamotoi	Nyctereutes procyonoides	1	1	1	1	4	Cleveland et al. 2023		Finland				23						23	0.479167
Borrelia azfelii	Procyon lotor	1	0	0	1	2	Sykes at al. 2014		France			8		2			6		16	0.333333
	Tamias sibiricus	1	0	0	1	2			Germany				10	6	24				40	0.833333
Borrelia bavariensis	Tamias sibiricus	1	0	0	1	2	Margos et al. 2013		Greece										0	0
Candida albicans	Sciurus carolinensis	2	2	2	0	6	Talapko et al. 2021		Hungary										0	0
Cryptosporidium spp.	Nyctereutes procyonoides	2	2	2	0	6	Marini et al. 2002		Ireland									7	7	0.145833
	Procyon lotor	2	2	2	0	6			Italy	6		12			6	11		6	41	0.854167
Cryptosporidium parvum	Trachemys scripta	2	2	2	0	6	Gerace et al. 2019		Latvia				2						2	0.0416667
	Myocastor coypus	2	2	2	0	6			Lithuania				10	2					12	0.25
Cryptosporidium myocastoris	Myocastor coypus	1	1	2	1	5	Jezkova et al. 2021		Luxemburg										0	0
Cryptosporidium muris	Tamias sibiricus	1	1	2	1	5	Gerace et al. 2019		Malta										0	0
Cryptococcus neoformans	Callosciurus finlaysonii	2	2	2	0	6	Casadeval 2025		Netherlands			6	6						12	0.25
Cryptococcus ubiquitum	Myocastor coypus	1	2	2	0	5	Li et al 2014		Poland		5	6	25		6			6	48	1
Clostridium butyricum	Trachemys scripta	2	2	2	1	7	Xie et al. 2014		Portugal										0	0
Echinococcus multilocularis	Nyctereutes procyonoides	1	0	0	1	2	Gessese 2020		Romania										0	0
	Ondatra zibethicus	1	0	0	1	2			Slovakia			16							16	0.333333
	Myocastor coypus	1	0	0	1	2			Slovenia			6							6	0.125
Francisella tularensis	Nyctereutes procyonoides	2	1	1	0	4	Dai et al. 2011		Spain									20	20	0.416667
Fusarium falciforme	Trachemys scripta	2	2	2	1	7	Tirado-Ramirez et al. 2021		Sweden				4						4	0.0833333
Fusarium keratoplasticum	Trachemys scripta	2	2	2	1	7	Saenz et al. 2020
Leptospira interrogans	Procyon lotor	2	2	2	0	6	Schuller et al. 2021
	Ondatra zibethicus	2	2	2	0	6
	Trachemys scripta	2	2	2	0	6
	Myocastor coypus	2	2	2	0	6
Mycobacterium bovis	Muntiacus reevesi	2	1	2	0	5	Broughan et al. 2013
Rabies	Nyctereutes procyonoides	2	1	1	0	4	Swinkels et al. 2025
	Procyon lotor	2	1	1	0	4
Salmonella enterica	Trachemys scripta	2	2	2	0	6	Merkushova et al. 2023
Sarcocystis spp.	Procyon lotor	2	0	0	1	3	Fayer 2004
Toxoplasma gondii	Nyctereutes procyonoides	2	2	2	0	6	Madireddy and Mangat 2024
	Ondatra zibethicus	2	2	2	0	6
	Myocastor coypus	2	2	2	0	6
Trichinella britovi	Nyctereutes procyonoides	1	1	2	1	5	Pozio et al. 2019
	Nyctereutes procyonoides	1	1	2	1	5
Trichinella spp	Nyctereutes procyonoides	1	1	2	0	4	Gamble 2024
Trichinella spiralis	Nyctereutes procyonoides	2	2	1	0	5	Zarlenga et al. 2020
	Procyon lotor	2	2	1	0	5
WNV	Sciurus carolinensis	2	1	0	0	3	Pesko and Ebel 2015
